# Supplementary material for: Genome-Wide Analysis of Calmodulin Binding Transcription Activator (CAMTA) Gene Family in Peach (Prunus persica L. Batsch) and Ectopic Expression of PpCAMTA1 in Arabidopsis camta2,3 Mutant Restore Plant Development
Source: Int J Mol Sci. 2022 Sep 10;23(18):10500. doi: 10.3390/ijms231810500 (PMC9499639; doi:10.3390/ijms231810500)
Supplement: Supplementary file 1 [file ijms-23-10500-s001.zip]

Archive with 1 entries (1 files):
- ijms-1789349-SI.pdf
